# Supplementary material for: CD44, γ-H2AX, and p-ATM Expressions in Short-Term Ex Vivo Culture of Tumour Slices Predict the Treatment Response in Patients with Oral Squamous Cell Carcinoma
Source: Int J Mol Sci. 2022 Jan 14;23(2):877. doi: 10.3390/ijms23020877 (PMC8775909; doi:10.3390/ijms23020877)
Supplement: Supplementary file 1 [file ijms-23-00877-s001.zip]

Archive with 1 entries (1 files):
- ijms-1530313-supplementary.pdf
